# Supplementary material for: Activation by cleavage of the epithelial Na+ channel α and γ subunits independently coevolved with the vertebrate terrestrial migration
Source: eLife. 2022 Jan 5;11:e75796. doi: 10.7554/eLife.75796 (PMC8791634; doi:10.7554/eLife.75796)
Supplement: Figure 3—source data 1. — Quantification for both blotting and two-electrode voltage clamp experiments are provided in a Microsoft Excel file. [file elife-75796-fig3-data1.zip]

Archive with 53 entries (48 files):
- Figure 3-source data 1/
- Figure 3-source data 1/Figure 3 uncropped labeled blots.pdf
- __MACOSX/
- __MACOSX/Figure 3-source data 1/
- __MACOSX/Figure 3-source data 1/._Figure 3 uncropped labeled blots.pdf
- Figure 3-source data 1/.DS_Store
- __MACOSX/Figure 3-source data 1/._.DS_Store
- Figure 3-source data 1/Figure 3 original blots/
- Figure 3-source data 1/Figure 3 original blots/Blot 4 anti-GAPDH.scn
- __MACOSX/Figure 3-source data 1/Figure 3 original blots/
- __MACOSX/Figure 3-source data 1/Figure 3 original blots/._Blot 4 anti-GAPDH.scn
- Figure 3-source data 1/Figure 3 original blots/Blot 3 anti-GAPDH.scn
- __MACOSX/Figure 3-source data 1/Figure 3 original blots/._Blot 3 anti-GAPDH.scn
- Figure 3-source data 1/Figure 3 original blots/Figure 3. Blot3 anti-HA.tif
- __MACOSX/Figure 3-source data 1/Figure 3 original blots/._Figure 3. Blot3 anti-HA.tif
- Figure 3-source data 1/Figure 3 original blots/Blot 2 anti-GAPDH.scn
- __MACOSX/Figure 3-source data 1/Figure 3 original blots/._Blot 2 anti-GAPDH.scn
- Figure 3-source data 1/Figure 3 original blots/Blot 5 anti-HA.scn
- __MACOSX/Figure 3-source data 1/Figure 3 original blots/._Blot 5 anti-HA.scn
- Figure 3-source data 1/Figure 3 original blots/Blot 5 anti-GAPDH.scn
- __MACOSX/Figure 3-source data 1/Figure 3 original blots/._Blot 5 anti-GAPDH.scn
- Figure 3-source data 1/Figure 3 original blots/Figure 3. Blot5 anti-HA.tif
- __MACOSX/Figure 3-source data 1/Figure 3 original blots/._Figure 3. Blot5 anti-HA.tif
- Figure 3-source data 1/Figure 3 original blots/Blot 3 anti-HA.scn
- __MACOSX/Figure 3-source data 1/Figure 3 original blots/._Blot 3 anti-HA.scn
- Figure 3-source data 1/Figure 3 original blots/Blot 1 anti-GAPDH.scn
- __MACOSX/Figure 3-source data 1/Figure 3 original blots/._Blot 1 anti-GAPDH.scn
- Figure 3-source data 1/Figure 3 original blots/Figure 3. Blot1 anti-GAPDH.tif
- __MACOSX/Figure 3-source data 1/Figure 3 original blots/._Figure 3. Blot1 anti-GAPDH.tif
- Figure 3-source data 1/Figure 3 original blots/Blot 4 anti-HA.scn
- __MACOSX/Figure 3-source data 1/Figure 3 original blots/._Blot 4 anti-HA.scn
- Figure 3-source data 1/Figure 3 original blots/Figure 3. Blot2 anti-HA.tif
- __MACOSX/Figure 3-source data 1/Figure 3 original blots/._Figure 3. Blot2 anti-HA.tif
- Figure 3-source data 1/Figure 3 original blots/Blot 1 anti-HA.scn
- __MACOSX/Figure 3-source data 1/Figure 3 original blots/._Blot 1 anti-HA.scn
- Figure 3-source data 1/Figure 3 original blots/Figure 3. Blot2 anti-GAPDH.tif
- __MACOSX/Figure 3-source data 1/Figure 3 original blots/._Figure 3. Blot2 anti-GAPDH.tif
- Figure 3-source data 1/Figure 3 original blots/Blot 2 anti-HA.scn
- __MACOSX/Figure 3-source data 1/Figure 3 original blots/._Blot 2 anti-HA.scn
- Figure 3-source data 1/Figure 3 original blots/Figure 3. Blot5 anti-GAPDH.tif
- __MACOSX/Figure 3-source data 1/Figure 3 original blots/._Figure 3. Blot5 anti-GAPDH.tif
- Figure 3-source data 1/Figure 3 original blots/Figure 3. Blot1 anti-HA.tif
- __MACOSX/Figure 3-source data 1/Figure 3 original blots/._Figure 3. Blot1 anti-HA.tif
- Figure 3-source data 1/Figure 3 original blots/Figure 3. Blot4 anti-GAPDH.tif
- __MACOSX/Figure 3-source data 1/Figure 3 original blots/._Figure 3. Blot4 anti-GAPDH.tif
- Figure 3-source data 1/Figure 3 original blots/Figure 3. Blot4 anti-HA.tif
- __MACOSX/Figure 3-source data 1/Figure 3 original blots/._Figure 3. Blot4 anti-HA.tif
- Figure 3-source data 1/Figure 3 original blots/Figure 3. Blot3 anti-GAPDH.tif
- __MACOSX/Figure 3-source data 1/Figure 3 original blots/._Figure 3. Blot3 anti-GAPDH.tif
- __MACOSX/Figure 3-source data 1/._Figure 3 original blots
- Figure 3-source data 1/Figure 3 source data.xlsx
- __MACOSX/Figure 3-source data 1/._Figure 3 source data.xlsx
- __MACOSX/._Figure 3-source data 1
