# Supplementary material for: Activation by cleavage of the epithelial Na+ channel α and γ subunits independently coevolved with the vertebrate terrestrial migration
Source: eLife. 2022 Jan 5;11:e75796. doi: 10.7554/eLife.75796 (PMC8791634; doi:10.7554/eLife.75796)
Supplement: Figure 4—source data 1. [file elife-75796-fig4-data1.zip]

Archive with 21 entries (16 files):
- Figure 4-source data 1/
- Figure 4-source data 1/.DS_Store
- __MACOSX/
- __MACOSX/Figure 4-source data 1/
- __MACOSX/Figure 4-source data 1/._.DS_Store
- Figure 4-source data 1/Figure 4 uncropped labeled gels.pdf
- __MACOSX/Figure 4-source data 1/._Figure 4 uncropped labeled gels.pdf
- Figure 4-source data 1/Figure 4 original gels/
- Figure 4-source data 1/Figure 4 original gels/Figure 4A-2.tif
- __MACOSX/Figure 4-source data 1/Figure 4 original gels/
- __MACOSX/Figure 4-source data 1/Figure 4 original gels/._Figure 4A-2.tif
- Figure 4-source data 1/Figure 4 original gels/Figure 4A-1.tif
- __MACOSX/Figure 4-source data 1/Figure 4 original gels/._Figure 4A-1.tif
- Figure 4-source data 1/Figure 4 original gels/Figure 4B-3.tif
- __MACOSX/Figure 4-source data 1/Figure 4 original gels/._Figure 4B-3.tif
- Figure 4-source data 1/Figure 4 original gels/Figure 4B-2.tif
- __MACOSX/Figure 4-source data 1/Figure 4 original gels/._Figure 4B-2.tif
- Figure 4-source data 1/Figure 4 original gels/Figure 4B-1.tif
- __MACOSX/Figure 4-source data 1/Figure 4 original gels/._Figure 4B-1.tif
- __MACOSX/Figure 4-source data 1/._Figure 4 original gels
- __MACOSX/._Figure 4-source data 1
